# Supplementary material for: Differential metabolomics networks analysis of menopausal status
Source: PLoS One. 2019 Sep 18;14(9):e0222353. doi: 10.1371/journal.pone.0222353 (PMC6750885; doi:10.1371/journal.pone.0222353)
Supplement: S3 Table — (XLSX) [file pone.0222353.s004.xlsx]

## Sheet: Sheet1
Supplementary Table 3 Signiﬁcant pairs of metabolites showed the strong negative differential correlation
metabolite1	metabolite2	case_cor	case_p	control_cor	control_p	diffCor	diffCor_p
C14	C16:2	0.119901	0.37433	0.88651	1.06e-18	-6.5469	0
C14	lysoPC a C14:0	0.710257	6.11e-10	0.07691	0.584122	4.13041	0
PC aa C32:1	SM C18:1	-0.247746	0.0631567	0.447507	0.00078	-3.74291	0
PC ae C30:1	SM C16:0	-0.0905129	0.503116	0.645159	1.84e-07	-4.37031	0
PC ae C30:1	SM C16:1	-0.298459	0.0241293	0.372471	0.00602239	-3.56217	0
PC ae C32:1	SM (OH) C14:1	-0.131065	0.331152	0.611408	1.16e-06	-4.29524	0
PC ae C32:1	SM (OH) C16:1	-0.118748	0.378977	0.736344	3.31e-10	-5.40992	0
PC ae C32:1	SM C16:0	-0.00522056	0.969256	0.723998	9e-10	-4.69383	0
PC ae C32:2	SM C16:0	0.111609	0.408492	0.699151	5.78e-09	-3.83958	0
PC ae C36:1	PC ae C38:2	0.399165	0.00209929	0.848341	1.07e-15	-4.21656	0
PC ae C38:1	SM (OH) C22:1	-0.749405	2e-11	-0.0841888	0.548937	-4.52055	0
PC ae C38:1	SM (OH) C22:2	-0.680079	5.94e-09	-0.0571242	0.684532	-3.93391	0
PC ae C38:2	SM (OH) C22:1	-0.588465	1.48e-06	0.0726316	0.605267	-3.81162	0
PC ae C38:2	SM (OH) C24:1	-0.441274	0.000591	0.207651	0.135702	-3.48783	0
PC ae C38:2	SM C16:0	-0.0958853	0.478004	0.613432	1.04e-06	-4.13013	0
PC ae C38:2	SM C16:1	-0.275104	0.0383474	0.342544	0.0120471	-3.25764	0
PC ae C38:2	SM C24:0	-0.223835	0.0941717	0.543604	2.59e-05	-4.26445	0
lysoPC a C28:0	PC aa C38:4	-0.0749663	0.579425	0.553483	1.72e-05	-3.55901	0.001
PC aa C30:0	SM C24:0	0.0840299	0.534299	0.744833	1.61e-10	-4.46863	0.001
PC aa C32:1	SM (OH) C16:1	-0.307419	0.0200086	0.44675	0.000798	-4.06767	0.001
PC aa C32:1	SM C18:0	0.167096	0.214105	0.687489	1.3e-08	-3.43675	0.001
PC aa C34:1	SM (OH) C16:1	-0.0909385	0.501103	0.565237	1.04e-05	-3.72813	0.001
PC aa C42:5	SM (OH) C14:1	0.130379	0.333709	0.684313	1.61e-08	-3.59753	0.001
PC ae C30:1	SM (OH) C16:1	-0.0885149	0.512626	0.678095	2.43e-08	-4.65872	0.001
PC ae C30:1	SM C18:1	-0.4105	0.001516	0.35237	0.00966174	-4.09841	0.001
PC ae C30:1	SM C24:0	-0.195115	0.145816	0.466248	0.000434	-3.58153	0.001
PC ae C30:2	SM C16:0	-0.0455034	0.736791	0.594393	2.7e-06	-3.71936	0.001
PC ae C32:2	SM (OH) C16:1	0.0420646	0.756042	0.734444	3.87e-10	-4.56645	0.001
PC ae C34:1	SM (OH) C14:1	0.225326	0.091944	0.740628	2.31e-10	-3.68188	0.001
PC ae C36:1	PC ae C38:1	0.306119	0.0205669	0.813005	1.42e-13	-4.17592	0.001
PC ae C38:1	SM (OH) C24:1	-0.662764	1.95e-08	-0.0470966	0.737717	-3.82447	0.001
PC ae C38:1	SM C16:0	-0.286114	0.0309604	0.47792	0.000296	-4.15066	0.001
PC ae C38:1	SM C18:1	-0.586225	1.66e-06	0.14524	0.299427	-4.16877	0.001
PC ae C38:1	SM C24:0	-0.413338	0.00139485	0.406686	0.00251186	-4.43931	0.001
PC ae C38:2	SM (OH) C16:1	-0.118334	0.380654	0.590503	3.25e-06	-4.06259	0.001
PC ae C38:2	SM C18:1	-0.436104	0.000696	0.281163	0.0414067	-3.85381	0.001
PC ae C38:2	SM (OH) C22:2	-0.490442	0.000108	0.144861	0.300701	-3.47766	0.001
C14:1	Spermidine	-0.504807	6.22e-05	0.0403452	0.774242	-3.03729	0.002
PC aa C32:0	SM (OH) C16:1	0.0168809	0.900814	0.646347	1.72e-07	-3.83222	0.002
PC aa C32:0	SM C16:0	0.140026	0.298862	0.739772	2.48e-10	-4.12218	0.002
PC aa C32:0	SM C16:1	-0.0496138	0.71399	0.575188	6.64e-06	-3.59162	0.002
PC aa C32:0	SM C24:0	-0.00017	0.998997	0.67853	2.36e-08	-4.2115	0.002
PC aa C32:3	SM C18:1	-0.238547	0.0739403	0.456535	0.00059	-3.7509	0.002
PC aa C40:2	SM (OH) C24:1	-0.17569	0.191133	0.348989	0.0104319	-2.76072	0.002
PC ae C30:1	SM (OH) C14:1	-0.188694	0.159811	0.4794	0.000281	-3.63387	0.002
PC ae C30:2	SM (OH) C16:1	-0.0817687	0.545394	0.617792	8.3e-07	-4.09341	0.002
PC ae C32:1	SM C18:1	-0.318528	0.0157431	0.427367	0.00141438	-4.00832	0.002
PC ae C38:1	PC ae C38:3	0.59627	9.87e-07	0.850394	7.76e-16	-2.90548	0.002
PC ae C38:1	SM (OH) C16:1	-0.286631	0.030645	0.424726	0.00152506	-3.81296	0.002
C7-DC	PC aa C34:4	0.384185	0.00317356	-0.356054	0.00887927	3.96063	0.003
PC aa C32:1	SM (OH) C14:1	-0.286195	0.0309106	0.493	0.000177	-4.25164	0.003
PC aa C32:1	SM (OH) C22:1	-0.290117	0.0285877	0.341944	0.012208	-3.33731	0.003
PC aa C32:1	SM C24:0	-0.127427	0.344865	0.596579	2.43e-06	-4.15742	0.003
PC aa C32:3	SM C16:1	-0.196389	0.143152	0.390166	0.00387516	-3.11304	0.003
PC aa C34:1	SM C16:1	-0.0259208	0.848217	0.579196	5.53e-06	-3.50135	0.003
PC aa C36:6	SM C20:2	-0.229817	0.0854796	0.519429	6.73e-05	-4.12488	0.003
PC ae C30:1	SM C18:0	-0.0836743	0.536036	0.578013	5.83e-06	-3.78752	0.003
PC ae C30:1	SM (OH) C22:2	-0.383647	0.00321986	0.175449	0.208897	-2.96346	0.003
PC ae C30:2	SM C18:1	-0.340981	0.00944235	0.333958	0.0145298	-3.5793	0.003
PC ae C30:2	SM C24:0	-0.0786416	0.560918	0.506978	0.000107	-3.248	0.003
PC ae C34:1	PC ae C38:2	0.477375	0.000173	0.830745	1.41e-14	-3.41868	0.003
PC ae C34:1	SM (OH) C16:1	0.138893	0.302825	0.693372	8.68e-09	-3.64119	0.003
PC ae C36:2	PC ae C38:2	0.376432	0.0039016	0.795924	1.06e-12	-3.52334	0.003
PC ae C38:1	SM C16:1	-0.423981	0.00101408	0.214452	0.123071	-3.41569	0.003
lysoPC a C20:3	PC ae C38:0	-0.100932	0.455036	0.574045	6.99e-06	-3.84595	0.004
lysoPC a C28:1	PC aa C38:4	0.00196658	0.988416	0.698188	6.19e-09	-4.39103	0.004
PC aa C32:1	SM C16:1	-0.267255	0.0444575	0.469893	0.000385	-3.99386	0.004
PC aa C32:3	SM (OH) C14:1	-0.375518	0.00399637	0.252598	0.0680294	-3.32729	0.004
PC aa C34:1	PC ae C36:1	0.605826	5.93e-07	0.901242	3.68e-20	-3.95644	0.004
PC aa C34:1	SM (OH) C14:1	-0.0650064	0.630927	0.619893	7.43e-07	-4.02489	0.004
PC aa C34:1	SM C16:0	0.0239672	0.859536	0.625161	5.61e-07	-3.61488	0.004
PC aa C34:1	SM C20:2	-0.126402	0.348793	0.487926	0.000211	-3.36498	0.004
PC aa C34:1	SM C24:0	0.0470391	0.728245	0.70607	3.51e-09	-4.24041	0.004
PC ae C30:2	SM (OH) C14:1	-0.268082	0.0437789	0.346374	0.0110631	-3.24116	0.004
PC ae C30:2	SM C16:1	-0.254887	0.0556897	0.350192	0.0101519	-3.19113	0.004
PC ae C32:2	SM (OH) C14:1	-0.134227	0.319515	0.445996	0.000817	-3.13222	0.004
PC ae C32:2	SM C16:1	-0.0697711	0.606051	0.418009	0.00184234	-2.62487	0.004
PC ae C32:2	SM C18:1	-0.192643	0.151092	0.441338	0.00094	-3.40858	0.004
PC ae C36:2	PC ae C40:3	0.472466	0.000207	0.823316	3.82e-14	-3.33119	0.004
PC ae C38:1	PC ae C38:4	0.106988	0.42829	0.740345	2.36e-10	-4.29959	0.004
C14	C16-OH	0.0674475	0.618129	0.791268	1.77e-12	-5.13226	0.005
C14	C18	0.240279	0.0718052	0.743935	1.74e-10	-3.63885	0.005
C14	SM (OH) C22:1	-0.760322	6.87e-12	-0.367273	0.00682447	-3.11682	0.005
Cit	SM (OH) C22:2	-0.252216	0.0583941	0.114135	0.41578	-1.89753	0.005
lysoPC a C14:0	SM (OH) C22:1	-0.524349	2.83e-05	-0.0470817	0.737796	-2.72699	0.005
PC aa C28:1	PC aa C36:1	0.46192	0.000298	0.83771	5.26e-15	-3.63646	0.005
PC aa C32:0	SM C18:1	-0.123916	0.358426	0.505949	0.000111	-3.47407	0.005
PC aa C32:1	PC aa C38:5	0.265229	0.0461585	0.769906	1.6e-11	-3.81314	0.005
PC aa C32:1	SM (OH) C22:2	-0.415716	0.0013001	0.245262	0.0767097	-3.53033	0.005
PC aa C32:3	SM (OH) C16:1	-0.118678	0.379259	0.579752	5.39e-06	-3.98106	0.005
PC aa C34:1	SM C18:0	0.234162	0.079571	0.722798	9.89e-10	-3.43874	0.005
PC aa C38:6	SM (OH) C14:1	0.0800091	0.554103	0.722671	9.99e-10	-4.24451	0.005
PC aa C40:6	SM (OH) C14:1	0.004426	0.973933	0.681618	1.93e-08	-4.21736	0.005
PC ae C30:1	PC ae C38:4	0.0655901	0.627856	0.651586	1.26e-07	-3.62968	0.005
PC ae C32:1	SM C24:0	-0.187809	0.161813	0.457211	0.000578	-3.48436	0.005
PC ae C36:2	PC ae C38:1	0.320193	0.0151759	0.778001	7.16e-12	-3.60959	0.005
PC ae C38:1	PC ae C40:4	0.256664	0.0539469	0.767448	2.04e-11	-3.82936	0.005
C0	lysoPC a C14:0	0.0687997	0.611088	0.505688	0.000112	-2.48653	0.006
C6:1	lysoPC a C14:0	0.130945	0.331597	-0.273554	0.0474797	2.10129	0.006
lysoPC a C28:0	PC aa C38:5	0.0356839	0.792148	0.537979	3.26e-05	-2.88191	0.006
PC aa C32:0	SM (OH) C14:1	0.0271763	0.840958	0.648131	1.55e-07	-3.79538	0.006
PC aa C32:1	PC aa C38:4	0.248185	0.0626763	0.75873	4.64e-11	-3.76914	0.006
PC aa C32:3	SM C18:0	0.0490658	0.717016	0.640993	2.34e-07	-3.62146	0.006
PC aa C32:3	SM C20:2	-0.164495	0.221427	0.366981	0.00687218	-2.80714	0.006
PC aa C34:1	SM C18:1	-0.0395436	0.77025	0.51323	8.5e-05	-3.09113	0.006
PC aa C36:1	SM C16:1	-0.0204313	0.880093	0.59324	2.85e-06	-3.58239	0.006
PC aa C42:4	Spermidine	-0.340828	0.00947645	0.235179	0.0900428	-3.03011	0.006
PC ae C32:2	SM C18:0	0.0477404	0.724352	0.613472	1.04e-06	-3.39696	0.006
PC ae C34:0	PC ae C40:3	0.183277	0.172365	0.68553	1.48e-08	-3.33281	0.006
PC ae C34:1	PC ae C38:1	0.457621	0.000345	0.815129	1.09e-13	-3.30085	0.006
C12	Spermidine	-0.276382	0.0374214	0.32868	0.0162634	-3.18508	0.007
C12-DC	PC aa C36:6	0.49098	0.000105	-0.0644771	0.64646	3.06692	0.007
C14	C16:1	0.299331	0.0236995	0.840392	3.56e-15	-4.65564	0.007
C16:2	SM (OH) C24:1	0.182448	0.174346	-0.380706	0.00491976	2.98275	0.007
C5:1	lysoPC a C14:0	0.121359	0.368507	-0.287313	0.0369788	2.12775	0.007
C5-OH (C3-DC-M)	lysoPC a C14:0	0.155629	0.247681	-0.247747	0.0736769	2.08862	0.007
C9	lysoPC a C14:0	0.121039	0.369783	-0.274955	0.0463098	2.05772	0.007
lysoPC a C20:3	PC aa C40:5	0.0854173	0.527547	0.654262	1.08e-07	-3.55184	0.007
PC aa C28:1	PC aa C34:1	0.387857	0.0028728	0.78528	3.37e-12	-3.3105	0.007
PC aa C32:0	SM (OH) C22:2	-0.216329	0.106036	0.344189	0.0116157	-2.94831	0.007
PC aa C32:1	PC ae C36:1	0.298722	0.0239989	0.78691	2.83e-12	-3.84767	0.007
PC aa C32:3	SM C16:0	-0.0337148	0.803382	0.530579	4.38e-05	-3.18289	0.007
PC aa C36:1	SM (OH) C14:1	-0.0748403	0.580064	0.601534	1.9e-06	-3.92603	0.007
PC ae C30:1	SM (OH) C22:1	-0.437709	0.000662	0.0699693	0.618591	-2.74877	0.007
PC ae C30:2	SM C18:0	0.041568	0.758834	0.605832	1.53e-06	-3.36652	0.007
PC ae C38:2	SM (OH) C14:1	-0.0791304	0.558477	0.467256	0.00042	-2.98505	0.007
SM (OH) C14:1	Trp	0.137965	0.306101	0.559066	1.35e-05	-2.51004	0.007
Arg	lysoPC a C18:2	0.25406	0.0565164	-0.250581	0.0703345	2.62803	0.008
C4:1	lysoPC a C14:0	0.111256	0.409988	-0.281796	0.0409323	2.04497	0.008
C5:1-DC	lysoPC a C14:0	0.115393	0.392686	-0.275299	0.0460266	2.03044	0.008
PC aa C32:1	SM (OH) C24:1	-0.281705	0.0337614	0.287246	0.037025	-2.9812	0.008
PC aa C32:1	SM C16:0	-0.22449	0.0931881	0.455524	0.000609	-3.66872	0.008
PC aa C34:1	SM (OH) C22:2	-0.198982	0.13784	0.372558	0.00600961	-3.0218	0.008
PC aa C42:5	SM C24:0	0.340657	0.00951461	0.774613	1.01e-11	-3.4491	0.008
PC ae C30:1	SM (OH) C24:1	-0.279833	0.0350131	0.241829	0.0810617	-2.72197	0.008
PC ae C30:2	SM (OH) C22:2	-0.334171	0.0110683	0.182475	0.190952	-2.71096	0.008
PC ae C32:1	SM C16:1	-0.166082	0.21694	0.450533	0.000711	-3.32721	0.008
PC ae C36:0	SM (OH) C14:1	0.0603243	0.655774	0.64427	1.94e-07	-3.59236	0.008
PC ae C40:6	SM (OH) C14:1	0.302631	0.0221297	0.728747	6.16e-10	-3.12664	0.008
Ala	C7-DC	0.384101	0.00318074	-0.212268	0.127026	3.16112	0.009
C10:2	lysoPC a C14:0	0.132214	0.326893	-0.23775	0.0864826	1.91266	0.009
C14	C14:2	0.314964	0.0170176	0.774898	9.8e-12	-3.59942	0.009
Cit	SM (OH) C22:1	-0.327961	0.0127565	-0.000819	0.995355	-1.73097	0.009
lysoPC a C14:0	PC aa C40:6	-0.147337	0.274082	0.438972	0.0010083	-3.15587	0.009
lysoPC a C20:3	PC aa C38:5	-0.0541196	0.689278	0.598749	2.18e-06	-3.79783	0.009
lysoPC a C28:0	PC aa C40:4	0.0933515	0.489764	0.519634	6.68e-05	-2.457	0.009
lysoPC a C28:0	Spermidine	-0.231417	0.0832642	0.412619	0.0021381	-3.43649	0.009
PC aa C34:2	SM (OH) C14:1	0.126483	0.34848	0.638382	2.71e-07	-3.20122	0.009
PC aa C34:2	SM C20:2	-0.154394	0.251498	0.498041	0.000148	-3.57858	0.009
PC aa C34:2	SM C24:0	0.196976	0.141936	0.74451	1.65e-10	-3.87717	0.009
PC aa C34:3	SM (OH) C14:1	-0.106462	0.430575	0.528606	4.73e-05	-3.54158	0.009
PC aa C36:1	SM C20:2	-0.0984667	0.466178	0.506453	0.000109	-3.34623	0.009
PC aa C36:1	SM C24:0	0.124187	0.357368	0.7145	1.87e-09	-3.93091	0.009
PC ae C30:1	PC ae C40:4	0.234654	0.0789222	0.708485	2.94e-09	-3.28657	0.009
